# Supplementary material for: Predictors of Short-Term Trauma Laparotomy Outcomes in an Integrated Military–Civilian Health System: A 23-Year Retrospective Cohort Study
Source: J Clin Med. 2024 Mar 22;13(7):1830. doi: 10.3390/jcm13071830 (PMC11012665; doi:10.3390/jcm13071830)
Supplement: Supplementary file 1 [file jcm-13-01830-s001.zip]

Archive with 1 entries (1 files):
- jcm-2837165-supplementary.pdf
